# Supplementary material for: Evaluation of an Ozone Chamber as a Routine Method to Decontaminate Firefighters’ PPE
Source: Int J Environ Res Public Health. 2021 Oct 9;18(20):10587. doi: 10.3390/ijerph182010587 (PMC8536115; doi:10.3390/ijerph182010587)
Supplement: Supplementary file 1 [file ijerph-18-10587-s001.zip]

Archive with 1 entries (1 files):
- ijerph-1400687-supplementary.pdf
